# Supplementary material for: EasyGO: Gene Ontology-based annotation and functional enrichment analysis tool for agronomical species
Source: BMC Genomics. 2007 Jul 24;8:246. doi: 10.1186/1471-2164-8-246 (PMC1940007; doi:10.1186/1471-2164-8-246)
Supplement: Additional file 1 — BLAST database selection and annotation status for each supported data type. [file 1471-2164-8-246-S1.xls]

## Sheet: supplemental table
Data Type	#Total	1st BLAST database	2nd BLAST database	#Annotated	BP	MF	CC	BP*	MF*	CC*
Arabidopsis locus (TAIR)	31407	-	-	28005	23944	25230	25272	-	-	-
Rice locus (Japonica)	56304	Rice gene product (Gramene)	Plant gene product (UniProt)	35956	18230	17316	29374	-	-	-
Rice locus (Indica)	49710	Rice gene product (Gramene)	Plant gene product (UniProt)	27611	14896	13812	23318	-	-	-
Arabidopsis 22K ATH1 Genome Array	22746	Arabidopsis gene product (TAIR)	Plant gene product (UniProt)	21851	18917	19881	20257	11892	14427	14416
Arabidopsis 8K Genome Array	8274	Arabidopsis gene product (TAIR)	Plant gene product (UniProt)	7920	6984	7336	7340	5452	5644	6186
Rice Genome Array	57194	Rice gene product (Gramene)	Plant gene product (UniProt)	38175	18094	16101	33116	3242	3217	3439
Barley Genome Array	22782	Rice gene product (Gramene)	Plant gene product (UniProt)	11143	6134	9049	6430	445	245	479
Maize Genome Array	17555	Rice gene product (Gramene)	Plant gene product (UniProt)	9941	5951	5740	8067	1562	1106	1801
Sugar Cane Genome Array	8224	Rice gene product (Gramene)	Plant gene product (UniProt)	4046	2575	2440	3245	47	30	56
Wheat Genome Array	61115	Rice gene product (Gramene)	Plant gene product (UniProt)	19549	11866	11481	15567	1852	1102	2116
Tomato Genome Array	10038	Arabidopsis gene product (TAIR)	Plant gene product (UniProt)	4616	3964	4299	3928	816	446	874
Cotton Genome Array	23977	Arabidopsis gene product (TAIR)	Plant gene product (UniProt)	15476	13379	14250	14047	345	244	384
Poplar Genome Array	61251	Arabidopsis gene product (TAIR)	Plant gene product (UniProt)	33277	28446	30311	30082	393	246	475
Citrus Genome Array	30219	Arabidopsis gene product (TAIR)	Plant gene product (UniProt)	15615	13333	14302	14006	192	68	220
Medicago Genome Array	61103	Arabidopsis gene product (TAIR)	Plant gene product (UniProt)	29503	25095	27198	23740	219	116	267
Soybean Genome Array	61035	Arabidopsis gene product (TAIR)	Plant gene product (UniProt)	23475	20011	21787	19852	1267	642	1428
Porcine Genome Array	23935	Porcine gene product (Ensembl)	Vertebrate gene product (UniProt)	5457	3844	4816	2787	1878	1572	2242
Bovine Genome Array	24016	Mammalian gene product (UniProt)	Vertebrate gene product (UniProt)	9615	6494	8282	5490	7544	6119	9445
Chicken Genome Array	38382	Chicken gene product (Ensembl)	Vertebrate gene product (UniProt)	20178	13505	17694	10686	11522	9212	14486
#Total: total number of genes or probe sets in each data type.
1st BLAST database: sequence databases used in first-round BLAST.
2nd BLAST database: sequence databases used in second-round BLAST.
#Annotated: the number of genes or probe sets got GO annotation in each data type.
BP: number of genes or probe sets got GO annotation describing biological process in each data type.
MF: number of genes or probe sets got GO annotation describing molecular function in each data type.
CC: number of genes or probe sets got GO annotation describing cellular component in each data type.
BP*, MF*, CC*: number of probe sets got GO annotation of corresponding aspect from Affymetrix provided data (Data downloaded on Nov. 2006).
